# Supplementary material for: Integrated Traditional Chinese Medicine Improves Functional Outcome in Acute Ischemic Stroke: From Clinic to Mechanism Exploration With Gut Microbiota
Source: Front Cell Infect Microbiol. 2022 Feb 9;12:827129. doi: 10.3389/fcimb.2022.827129 (PMC8877419; doi:10.3389/fcimb.2022.827129)
Supplement: Supplementary file 1 [file DataSheet_1.zip]

Archive with 16 entries (13 files):
- DataSheet/
- DataSheet/Supplementary_Table_2.docx
- __MACOSX/
- __MACOSX/DataSheet/
- __MACOSX/DataSheet/._Supplementary_Table_2.docx
- DataSheet/Supplementary_Table_1.docx
- __MACOSX/DataSheet/._Supplementary_Table_1.docx
- DataSheet/Supplementary_Figure_3.pdf
- __MACOSX/DataSheet/._Supplementary_Figure_3.pdf
- DataSheet/Supplementary_Figure_2.pdf
- __MACOSX/DataSheet/._Supplementary_Figure_2.pdf
- DataSheet/Supplementary_Figure_1.pdf
- __MACOSX/DataSheet/._Supplementary_Figure_1.pdf
- DataSheet/Supplementary information legends.docx
- __MACOSX/DataSheet/._Supplementary information legends.docx
- __MACOSX/._DataSheet
